# Supplementary material for: GelMA@ginsenoside Rb3 Targets Inflammatory Microenvironment in Periodontitis via MAPK Pathway
Source: Gels. 2025 Aug 15;11(8):648. doi: 10.3390/gels11080648 (PMC12385488; doi:10.3390/gels11080648)
Supplement: Supplementary file 1 [file gels-11-00648-s001.zip]

Archive with 1 entries (1 files):
- gels-3789482-supplementary.pdf
